# Supplementary material for: Does This Look Infected? Hidden Host Plant Infection by the Pathogen Botrytis cinerea Alters Interactions between Plants, Aphids and Their Natural Enemies in the Field
Source: Insects. 2024 May 12;15(5):347. doi: 10.3390/insects15050347 (PMC11121772; doi:10.3390/insects15050347)
Supplement: Supplementary file 1 [file insects-15-00347-s001.zip]

Archive with 1 entries (1 files):
- insects-2965110-supplementary.pdf
